# Supplementary material for: Liquid-Modulated Photothermal Phenomena in Porous Silicon Nanostructures Studied by μ-Raman Spectroscopy
Source: Nanomaterials (Basel). 2023 Jan 11;13(2):310. doi: 10.3390/nano13020310 (PMC9867246; doi:10.3390/nano13020310)
Supplement: Supplementary file 1 [file nanomaterials-13-00310-s001.zip]

Archive with 1 entries (1 files):
- nanomaterials-2132358-supplementary.pdf
